# Supplementary material for: MicroRNA-223 demonstrated experimentally in exosome-like vesicles is associated with decreased risk of persistent pain after lumbar disc herniation
Source: J Transl Med. 2017 May 1;15:89. doi: 10.1186/s12967-017-1194-8 (PMC5412060; doi:10.1186/s12967-017-1194-8)
Supplement: Supplementary file 3 — Additional file 3. Additional datas for Figs 1, 2, 3, 4 and 5. [file 12967_2017_1194_MOESM3_ESM.xlsx]

## Sheet: Figure 1
Figure 1 B							Figure 1 C
Time	NP mean	NP SEM	Control mean	Control SEM			IL-6 fold expression
-12	100.605	1.4518	102.023	0.445323			Native	Exposed
0	99.3948	1.4518	97.977	0.445323			0.693628	2.63323
36	114.816	6.60872	95.0745	1.19834			1.87579	0.945398
72	120.278	8.67849	90.7005	1.74585			0.986911	5.27893
108	120.547	7.08901	97.2049	4.1421			0.452255	2.51396
144	126.198	7.56243	98.8755	4.6051			0.991417	2.15063
180	126.082	8.11257	92.5692	3.662				4.82588
								2.23188
								4.20937
								4.08853
								1.24221
						Mean	1	3.012
						SEM	0.24095	0.473366

## Sheet: Figure 2
	Figure 2 A - miR-223-3p		Figure 2 B - miR 760-5p		Figure 2 C - miR 145-5p
Group	Native	Exposed	Native	Exposed	Native	Exposed
	0.968614	7.79759	0.520772	7.42902	1.19848	5.49932
	0.618499	9.86637	0.532882	11.425	0.996731	8.12837
	1.67097	6.91007	0.338187	4.75413	0.432602	2.42154
	0.429531	10.1486	1.07678	8.06487	1.42546	6.25637
	1.73358	9.4253	2.37993	6.90488	1.60825	5.75456
	1.53901	6.97407	0.638832	4.31547	0.816927	4.31663
	0.720659	11.8947	1.06812	5.63836	0.9792	10.2535
	0.571744	19.0283	1.03161	6.07212	1.00172	9.00561
	0.634592	6.26989	1.50482	4.5822	0.787935	6.77561
	1.1128	12.6741	0.908065	4.19288	0.752687	3.60594
Mean	1	10.0989	1	6.33789	1	6.20175
SEM	0.146919	1.14014	0.178755	0.672419	0.102588	0.732107

## Sheet: Figure 3
Figure 3
	5 minutes					3 hours
Sample	miR-223-3p	miR-760-5p	miR-145-5p		Sample	miR-223-3p	miR-760-5p	miR-145-5p
1	0.290133	0.70603	0.233187		8	1.32868	1.0861	0.89885
2	0.468017	0.339374	0.629285		9	0.797291	1.08078	1.16908
3	0.28884	0.47707	0.405622		10	0.807811	0.704402	1.26239
4	0.211826	0.700064	0.516418		11	1.77494	0.999838	1.29407
5	1.27814	1.07853	1.28166		12	1.56216	1.65727	1.97747
6	3.11896	2.64874	2.00607		13	2.37263	3.55419	4.79977
7	1.34409	1.05019	1.92776		14	2.18025	2.80947	2.20128
Mean	1	1	1		Mean	1.54625	1.69886	1.94327
SEM	0.366997	0.271553	0.258126		SEM	0.216228	0.375595	0.469532

## Sheet: Figure 4
Figure 4 D										Figure 1 E
miR-223-3p			miR-760-5p			miR-145-5p				Time	NP mean	NP SEM	Control mean	Control SEM
Cycle	ΔR		Cycle	ΔR		Cycle	ΔR			-12	101.047	1.7587	101.454	1.0334
10	-0.0013027		10	-0.0045382		10	-1.3167e-05			0	98.9526	1.7587	98.5464	1.0334
11	-0.0094746		11	-0.0116		11	-0.0055975			36	94.4119	12.4856	101.154	3.1727
12	-0.0069356		12	-0.0012149		12	-0.00088702			72	89.0087	14.8696	104.165	4.8354
13	-0.0106		13	-0.0042879		13	-0.007645			108	84.0983	14.9326	104.974	6.3601
14	0.0059938		14	-0.0032776		14	-0.0051551			144	86.926	14.2743	101.92	8.7066
15	0.002426		15	0.0013417		15	0.0011897			180	60.2621	15.3569	105.638	8.1543
16	0.008907		16	-0.0074691		16	-0.0053618
17	-0.001089		17	-0.0064886		17	0.0025345
18	-0.002967		18	-0.0057662		18	-0.0006106
19	-0.0098827		19	-0.00098464		19	-0.0047971
20	-0.0041529		20	-0.0033051		20	-0.0017744
21	0.0058788		21	-0.0087482		21	-0.004807
22	-0.0081076		22	-0.0042559		22	0.0022719
23	-0.0098245		23	-0.0023355		23	0.0038864
24	-0.006093		24	0.0011638		24	0.0039463
25	-0.0048491		25	-0.00026824		25	-0.0013844
26	0.011		26	0.0043654		26	0.0021179
27	0.018		27	0.0045021		27	0.0066465
28	0.0254		28	0.0094827		28	0.0114
29	0.0562		29	0.0156		29	0.0219
30	0.1339		30	0.0211		30	0.0384
31	0.285		31	0.0418		31	0.072
32	0.5311		32	0.0721		32	0.1411
33	1.0297		33	0.1443		33	0.2695
34	1.9247		34	0.2632		34	0.5258
35	3.3883		35	0.4838		35	1.0118
36	5.2206		36	0.9074		36	1.8798
37	6.9865		37	1.6458		37	3.36
38	8.3651		38	2.8041		38	5.4839
39	9.4651		39	4.3831		39	7.7518
40	10.2574		40	6.2199		40	9.7381

## Sheet: Figure 5
ID	Age	Gender	Smoke	treatment	VAS_inc	VAS_12m	VAS_delta	Group	Mir223_inc	Mir223_12m	mir223_delta		IL6 ELISA-inkl (pg/ml)		IL6 ELISA-12 mnd (pg/ml)
U3	32	1	2	1	7.2	0.5	-6.7	0	1.44888	0.434026	-1.01485		0.15		0.07
U4	43	2	2	2	2.7	0.5	-2.2	1	1.62105	1.00311	-0.617939		0.33		0
U5	25	2	2	2	3	3.9	0.9	1	1.2719	0.270233	-1.00167		0		0
U6	39	1	2	2	3.5	5	1.5	1	6.31222	2.95814	-3.35408		0.3		0.46
U7	38	2	2	1	7	3	-4	0	1.42881	0.682316	-0.746493		0		0
U9	43	2	1	1	9	2.5	-6.5	0	3.02655	4.54095	1.5144		0.21		1.02
U13	54	2	1	2	9	8.5	-0.5	1	1.16784	9.15425	7.98641		2.74		1.42
U14	41	1	2	2	2	4	2	1	2.22392	0.711681	-1.51224		0.94		0.07
U16	33	2	2	2	6	1.4	-4.6	0	1.36441	4.26437	2.89995		0.32		0.38
U17	32	2	2	1	4	3.5	-0.5	1	6.40158	3.17861	-3.22296		0.22		0.03
U19	40	2	1	1	10	8	-2	1	15.9668	1.89765	-14.0691		2.79		0.91
U21	46	2	2	1	7	2	-5	0	20.3055	0.394824	-19.9107		0.27		0.36
U23	52	2	1	1	8	8	0	1	3.65	0.608535	-3.04147		0.03		1.25
U25	46	1	2	1	7.3	0.3	-7	0	8.84126	1.12007	-7.72119		1.44		0.382
U26	36	1	1	2	6	3.5	-2.5	0	14.1034	0.667856	-13.4355		0		0.79
U27	21	1	2	1	10	8	-2	1	18.9709	1.07003	-17.9009		0.19		0.53
U28	32	2	2	1	10	0.4	-9.6	0	9.3656	1.35367	-8.01193		1.3		0.27
U29	30	1	2	2	4	1.7	-2.3	0	9.34739	3.56907	-5.77832		0.42		0
U32	32	1	1	2	8	9.5	1.5	1	6.33778	1.12758	-5.2102		2.02		1.48
U35	27	2	2	1	9.8	0	-9.8	0	5.158	4.90311	-0.254888		1.25		0.21
U36	33	1	2	2	7	0.5	-6.5	0	4.10516	3.33255	-0.772612		0.5		0.47
U37	39	2	1	1	10	3	-7	0	6.76478	25.6631	18.8983		1.49		0.56
U39	57	1	2	2	1.5	0.8	-0.7	1	6.64679	0.101537	-6.54525		0.36		1.08
U40	43	2	2	2	7	2	-5	0	15.7806	1.06086	-14.7198		0.16		0.1
U41	37	1	1	2	8	7	-1	1	3.65108	1.90026	-1.75082		4.57		0.91
U43	34	2	2	1	5	1	-4	0	11.4915	6.20506	-5.28647		0.31		0
U45	28	2	2	1	8	9.1	1.1	1	3.87206	7.93288	4.06081		0.8		0.3
U46	31	1	2	2	4.3	1.1	-3.2	0	12.8723	2.05602	-10.8163		0.56		0.2
U47	45	1	1	1	8.8	0.1	-8.7	0	25.5552	2.53523	-23.02		1.09		0.65
U49	56	1	1	2	8	1.1	-6.9	0	15.4169	4.4265	-10.9904		0.33		0.02
U54	43	2	2	1	8	0.6	-7.4	0	15.4076	2.09324	-13.3143		0.3		0.17
U55	49	2	1	2	5	9	4	1	5.1287	1.83718	-3.29152		0.95		0.89
U56	35	2	2	2	7	0	-7	0	26.1399	1.6092	-24.5307		0.5		0.63
U57	42	2	2	2	5	4	-1	1	16.4595	17.35	0.890512		0.77		0.42
U59	44	1	2	2	6	2	-4	0	13.587	0.421193	-13.1658		0.35		0.35
U61	34	2	2	2	3	0	-3	0	8.66013	0.973715	-7.68642		0.42		0.51
U62	45	2	2	2	4	3.5	-0.5	1	24.4821	3.44863	-21.0335		0.72		0.34
U65	54	1	2	1	10	3.5	-6.5	0	10.1277	0.200424	-9.92726		0.432		3.96
U66	27	1	1	2	5.2	0.5	-4.7	0	14.2859	1.66418	-12.6218		1.06		2.02
U67	49	2	1	1	8	0.2	-7.8	0	9.13688	2.37175	-6.76514		0.87		1.51
U68	59	2	2	2	4	2	-2	1	3.01443	1.19397	-1.82046		0.85		0.79
U69	58	1	1	1	8	3	-5	0	1.72044	0.418625	-1.30181		4.16		3.71
U70	32	2	2	2	0.3	0	-0.3	1	2.43327	0.607344	-1.82592		0.13		0
U71	59	2	2	2	3	8	5	1	15.4898	2.08979	-13.4		2.33		1.85
U72	50	1	2	2	7	5	-2	1	3.35442	1.44713	-1.9073		1.17		0.59
U73	32	1	2	2	5.5	0	-5.5	0	15.5282	2.59093	-12.9373		0.21		0.03
U75	45	2	2	1	10	6	-4	0	8.83023	12.4279	3.59769		1.55		1.1
U76	57	2	2	2	4	5	1	1	2.2413	0.662865	-1.57843		0.39		0.84
U78	45	2	2	2	5	5	0	1	4.84626	1.45807	-3.3882		0.87		0
U79	36	2	2	2	8	0	-8	0	6.88084	0.888909	-5.99193		0.35		0.33
U81	30	2	1	2	2.5	9.5	7	1	11.7819	6.75978	-5.02216		1.04		0.01
U82	44	2	1	1	5	0	-5	0	12.5708	1.57092	-10.9999		1.26		1.36
U83	37	2	2	2	3.5	7	3.5	1	0.478475	5.02272	4.54424		3.12		2.01
U84	38	1	1	2	7.5	8.3	0.8	1	1.80272	6.94818	5.14546		0.19		0.26
U85	31	1	2	2	10	10	0	1	1.0814	5.06042	3.97903		0.73		0.87
U86	32	2	2	2	2	6.5	4.5	1	2.11597	21.7769	19.661		0.84		0.62
U88	22	2	2	2	8.5	2	-6.5	0	5.77079	16.331	10.5602		0.44		0.51
U90	49	2	1	1	6	7.5	1.5	1	5.2788	4.78534	-0.493465		10.01		5.96
U92	33	1	1	1	8	8.3	0.3	1	7.06861	7.04478	-0.0238305		0.73		0.4
U95	36	2	2	2	3	3	0	1	2.30519	0.817875	-1.48731		2.35		1.12
U96	45	1	2	1	8	0	-8	0	2.85609	0.720716	-2.13537		1.17		0.15
U98	45	2	2	1	7	4	-3	0	7.09771	1.87198	-5.22573		0.81		0.46
U100	40	2	2	2	8.5	1	-7.5	0	1.07674	7.06165	5.98491		0.93		0.24
U102	52	1	2	1	9.5	8.5	-1	1	0.985635	4.26552	3.27988		0.49		0.38
U105	45	1	1	1	5	5	0	1	0.14157	0.978597	0.837027		0.13		0
U107	43	2	1	2	3	0	-3	0	0.196448	3.45347	3.25702		0.07		0.41
U108	58	2	2	2	3	1	-2	1	0.349456	2.22306	1.87361		0.78		0.94
U109	50	1	1	2	5.5	2	-3.5	0	0.320973	1.63405	1.31308		0.42		0.68
U111	41	2	2	2	7	6.1	-0.9	1	0.152193	3.22928	3.07709		0.06		0
U114	50	1	2	2	0	0	0	1	0.302253	10.1988	9.89654		0.22		0.02
U117	43	1	1	1	4.5	3.6	-0.9	1	0.69381	18.0709	17.377		1.18		0.64
U118	52	2	1	2	3	3	0	1	0.276496	1.62758	1.35108		2.52		1.36
U119	41	1	2	2	6.5	0.5	-6	0	4.52297	1.90261	-2.62035		0.77		0.09
U121	34	1	1	1	6.5	0.2	-6.3	0	0.90403	3.36591	2.46188		0.93		0.22
U124	29	2	2	2	4	1.3	-2.7	0	0.697027	2.85961	2.16258		1.37		0.84
U128	57	2	2	2	8	4	-4	0	0.848646	7.11824	6.26959		1.62		3.03
U129	28	1	2	1	0.5	0.1	-0.4	1	1.78643	1.8144	0.0279636		1.41		0
U130	58	2	1	2	6	5	-1	1	0.657536	7.54218	6.88464		2.29		1.21
U131	35	2	2	2	2	0.2	-1.8	1	1.17816	2.88715	1.70899		0.58		0.94
U132	42	2	2	1	7.5	4	-3.5	0	0.446002	3.27367	2.82767		0.55		0.81
U133	42	2	1	2	7	4	-3	0	0.428548	1.05544	0.626888		0.99		0.07
U134	31	2	2	2	7	4	-3	0	1.23469	3.45449	2.2198		0.33		0.56
U135	43	2	1	2	2	4.5	2.5	1	0.293694	0.402451	0.108758		3.57		1.77
U136	25	1	2	2	3	0	-3	0	1.5933	0.855618	-0.737682		0.32		0.05
U137	44	2	1	2	1	0	-1	1	0.736511	0.82245	0.0859391		0.8		0.7
U138	49	1	2	1	10	3.9	-6.1	0	1.42442	1.27485	-0.149566		0.57		0.12
U139	31	2	2	2	3.5	0.8	-2.7	0	29.6164	5.58155	-24.0348		0.19		0.3
U141	32	2	2	2	2	0	-2	1	2.81016	3.78094	0.970787		1.2		0.15
U142	55	1	1	2	4	0	-4	0	0.862266	1.38308	0.52081		3.57		1.16
U143	55	1	1	1	6	2	-4	0	1.45391	1.86538	0.41147		0.51		0.34
U145	33	2	1	1	1	2	1	1	2.80412	0.432644	-2.37147
U146	26	2	2	2	4.5	2.3	-2.2	1	3.20873	0.589449	-2.61928		1.71		0.35
U147	50	1	1	1	8	6	-2	1	0.732515	1.82111	1.0886
U148	36	1	2	2	1.5	0	-1.5	1	1.34093	2.30825	0.967327		0.27		0.09
U149	46	2	2	2	5	9	4	1	3.04897	2.662	-0.386973		1.13		0.42
U150	57	1	1	2	1	9	8	1	1.89674	3.86087	1.96413		3.16		1.58
U152	53	1	2	1	9	1.2	-7.8	0	0.473782	1.35849	0.884707		0.64		0.22
